# Supplementary material for: Transcriptomics of the Rice Blast Fungus Magnaporthe oryzae in Response to the Bacterial Antagonist Lysobacter enzymogenes Reveals Candidate Fungal Defense Response Genes
Source: PLoS One. 2013 Oct 3;8(10):e76487. doi: 10.1371/journal.pone.0076487 (PMC3789685; doi:10.1371/journal.pone.0076487)
Supplement: Table S6 — Subcellular localization, signal peptide, and transmembrane domains for the 100 differentially expressed genes. (XLSX) [file pone.0076487.s008.xlsx]

## Sheet: Subcell localization_100 genes
			TargetP
Gene	Description	Wolf Psort	Loc	RC	TPlen	TMHMM	PrediSi	NucPred	PTS1	MitoPro-II
MGG_12423.6	Choline monooxygenase	cyto: 12.5, cyto_pero: 9.5, nucl: 6.0, pero: 5.5		5				0.1	no	0.51
MGG_01365.6	FAD binding domain-containing protein	cyto: 13.5, cyto_nucl: 8.0, extr: 4.0, E.R.: 3.0, mito: 2.0, nucl: 1.5		2				0.26	no	0.01
MGG_07219.6	Conidial yellow pigment biosynthesis polyketide synthase	cyto: 18.0, cyto_nucl: 12.0, nucl: 4.0, mito: 3.0	S	3	20			0.31	no	0.09
MGG_03773.6	Hydroxyquinol 1,2-dioxygenase	cyto: 15.5, cyto_nucl: 11.8, cyto_pero: 10.7, nucl: 6.0, pero: 4.5		2				0.01	no	0
MGG_09355.6	NACHT domain-containing protein	mito: 11.0, cyto: 7.5, cyto_nucl: 7.0, nucl: 5.5	M	4	57			0.72	no	0.09
MGG_00993.6	Vacuolar iron transporter Ccc1	extr: 11.0, plas: 10.0, E.R.: 4.0		4		4		0.13	no	0.36
MGG_05989.6	Seprase	extr: 26.0	S	1	17		17	0.23	no	0.02
MGG_01231.6	Sorbitol dehydrogenase	cyto: 12.0, cyto_nucl: 8.5, mito: 6.0, plas: 4.0, nucl: 3.0		3				0.01	no	0.08
MGG_03793.6	2,3-dihydroxybenzoic acid decarboxylase	cyto: 17.0, nucl: 5.0, pero: 4.0		2				0.04	no	0.34
MGG_03764.6	Salicylate hydroxylase	mito: 18.0, cyto: 8.0	M	3	39			0.19	no	0.8519
MGG_08615.6	Dihydrodipicolinate synthase	cyto: 21.0, mito: 5.0		3				0.02	no	0.24
MGG_05809.6	Alpha-N-arabinofuranosidase A	extr: 24.0, mito: 2.0	S	4	15			0.01	no	0.27
MGG_17864.6	Glycosyl hydrolase family 88	cysk: 13.0, cyto: 10.0, pero: 3.0		2				0.18	no	0.01
MGG_04014.6	Dihydroxyacetone kinase	cyto: 15.0, mito: 9.0, extr: 3.0		3				0.02	no	0.25
MGG_07553.6	CFEM domain-containing protein	plas: 20.0, E.R.: 3.0, mito: 2.0	S	1	22	8	22	0.11	no	0.39
MGG_00689.6	Propionate-CoA ligase	mito: 17.0, cyto: 6.0, nucl: 1.0, extr: 1.0	M	2	69			0.14	no	0.8057
MGG_14292.6	Leupeptin-inactivating enzyme 1	extr: 21.0, cyto: 4.5, cyto_nucl: 3.0	S	1	27			0.04	no	0.02
MGG_12589.6	4-coumarate-CoA ligase 1	plas: 16.0, cyto: 4.0, E.R.: 4.0, vacu: 2.0		2				0.13	no	0.02
MGG_09857.6	Sorbitol dehydrogenase	cyto: 18.5, cyto_nucl: 10.0, mito: 4.0, plas: 2.0		2				0	no	0.01
MGG_06587.6	Leucyl aminopeptidase	extr: 13.0, mito: 9.0, cyto: 3.0	S	3	18		18	0.03	no	0.9762
MGG_01863.6	Aminopeptidase Y	extr: 14.0, mito: 8.0, cyto: 4.5, cyto_nucl: 3.0	S	2	19		19	0.04	yes	0.1
MGG_04225.6	MFS quinate transporter	plas: 21.0, vacu: 3.0, E.R.: 2.0		4		12	45	0.18	no	0.57
MGG_09601.6	Alpha-xylosidase	cyto: 7.0, nucl: 6.0, pero: 5.0, cysk: 5.0, extr: 2.0		1				0.23	no	0
MGG_02710.6	Peroxiredoxin type-2	cyto: 22.0, pero: 5.0		2				0	yes	0.09
MGG_00220.6	NADP-dependent alcohol dehydrogenase 6	cyto: 22.0, pero: 2.0, nucl: 1.0		2				0.01	no	0.03
MGG_04419.6	Acetylcholinesterase	extr: 25.0	S	1	23		23	0.12	no	0.8053
MGG_04839.6	Peroxisomal dehydratase	cyto: 13.5, pero: 9.0, cyto_nucl: 8.0, mito: 3.0		2				0	yes	0.02
MGG_13334.6	General amino acid permease AGP2	plas: 25.0		2		12		0	no	0.06
MGG_02051.6	CAMK protein kinase	nucl: 7.5, cyto_nucl: 7.0, mito: 6.0, cyto: 5.5, plas: 5.0	M	5	20			0.46	no	0.37
MGG_07502.6	Chaperone dnaJ 2	mito: 7.0, extr: 7.0, cyto_nucl: 4.0, pero: 4.0, nucl: 3.5, cyto: 3.5	S	1	19		19	0.21	no	0.2
MGG_01924.6	Benzoate 4-monooxygenase cytochrome P450	plas: 7.0, mito: 6.0, cyto: 6.0, extr: 4.0, E.R.: 3.0	S	4	35	1	35	0.01	no	0.14
MGG_02252.6	Tetrahydroxynaphthalene reductase	cyto: 21.5, cyto_nucl: 11.5, mito: 4.0		2				0	no	0
MGG_07884.6	Ribose 5-phosphate isomerase	cyto: 25.0, cyto_nucl: 14.5		1				0	no	0
MGG_06784.6	Aldo-keto reductase	cyto: 12.0, cysk: 8.0, nucl: 3.0, pero: 2.0		3				0.15	no	0.02
MGG_02617.6	2-methylcitrate synthase	mito: 26.5, cyto_mito: 14.0	M	1	32			0.04	no	0.9977
MGG_03165.6	Heat shock protein 60	mito: 27.0	M	1	35			0.01	no	0.9476
MGG_05499.6	Serine/threonine protein kinase	cyto: 22.5, cyto_nucl: 12.0, mito: 3.0		1				0	no	0.05
MGG_04584.6	HNRNP arginine N-methyltransferase	plas: 10.0, cyto: 7.0, mito: 4.0, nucl: 3.0, pero: 1.0		1				0.02	no	0
MGG_08985.6	Beta-xylosidase	plas: 10.0, cyto: 5.5, mito: 5.0, cyto_nucl: 5.0, nucl: 3.5		3		1		0.03	no	0
MGG_10730.6	Potassium/sodium efflux P-type ATPase	plas: 25.0		2		10		0.31	no	0.04
MGG_05383.6	HHE domain-containing protein	mito: 22.0, cyto: 3.0	M	1	37			0.43	no	0.9735
MGG_01202.6	D-lactate dehydrogenase	mito: 16.0, cyto: 3.0, plas: 3.0, nucl: 2.0, extr: 1.0	M	2	40			0.11	no	0.3376
MGG_07250.6	DEAD/DEAH box helicase	plas: 9.0, cyto: 6.5, cyto_nucl: 6.0, nucl: 4.5, E.R.: 3.0, pero: 2.0		2				0.85	no	0.2026
MGG_01256.6	Phosphoribosylaminoimidazole carboxylase	cysk: 14.0, cyto: 12.5, cyto_nucl: 7.0		3				0.08	no	0.02
MGG_01270.6	2,4-dihydroxyhept-2-ene-1,7-dioic acid aldolase	mito: 25.5, cyto_mito: 14.0	M	4	96			0.01	no	0.9133
MGG_03853.6	Aldose 1-epimerase	cyto: 26.0		5				0	no	0.1145
MGG_04404.6	Pisatin demethylase	mito: 10.0, cysk: 7.0, cyto: 6.0, pero: 3.0	S	4	29	1	29	0.24	no	0.3644
MGG_07935.6	Galactonate dehydratase	cyto: 12.5, cyto_pero: 8.7, cyto_nucl: 8.3, cysk: 5.0, mito: 4.0, pero: 3.5		2				0	no	0.2908
MGG_07463.6	D-galacturonic acid reductase	cyto: 25.5, cyto_nucl: 13.5		2				0.04	no	0.0177
MGG_14744.6	Phosphotransferase enzyme family domain-containing protein	cyto: 9.0, cysk: 7.0, pero: 6.0, mito: 3.0		3				0.07	yes	0.1556
MGG_00652.6	Salicylaldehyde dehydrogenase	cyto: 19.0, cysk: 8.0		1				0.13	no	0.0157
MGG_03097.6	Oxidoreductase	extr: 10.0, cyto: 7.5, mito: 5.0, cyto_nucl: 4.5, pero: 2.0		4				0.17	no	0
MGG_09072.6	Alcohol oxidase	pero: 9.0, cyto: 6.5, cyto_nucl: 6.0, nucl: 4.5, mito: 4.0		1				0.05	no	0.13
MGG_10662.6	Alpha-glucosidase	plas: 9.0, mito: 6.0, cyto: 6.0, nucl: 3.0, pero: 1.0	M	5	42	1		0.3	no	0.02
MGG_03921.6	3-oxoacyl-[acyl-carrier-protein] reductase	cyto: 12.0, mito: 10.0, cyto_nucl: 9.0, nucl: 4.0		5				0	no	0.4877
MGG_11519.6	Alcohol dehydrogenase	cyto: 17.0, pero: 8.0		1				0.18	no	0.4877
MGG_03095.6	Dihydroxyacetone kinase	mito: 18.0, cyto: 9.0	M	4	14			0.01	no	0.924
MGG_15357.6	MYB DNA-binding domain-containing protein	nucl: 20.0, mito: 7.0	M	5	35			0.75	no	0.5352
MGG_05025.6	Fatty acid transporter	cyto: 9.5, pero: 6.0, cyto_nucl: 5.5, mito: 3.0, extr: 3.0, plas: 2.0		2				0.1	no	0.01
MGG_09867.6	N-acetyltransferase ats1	cysk: 8.0, nucl: 7.0, mito: 6.5, cyto_mito: 6.0, cyto: 4.5		2				0.24	no	0.2281
MGG_07782.6	Dehydroquinase class II	extr: 10.0, mito: 8.0, cyto: 4.0, pero: 3.0		4				0.01	yes	0.04
MGG_01742.6	Elongation factor 2	cyto: 12.0, cyto_nucl: 11.0, nucl: 8.0, pero: 4.0		2				0.27	no	0.2066
MGG_05433.6	Solute carrier family 6 protein	plas: 23.0, mito: 2.0		4		14		0.03	no	0.0996
MGG_04710.6	Translational activator GCN1	cyto: 12.5, cyto_nucl: 8.0, plas: 6.0, E.R.: 4.0, nucl: 2.5		2				0.5	no	0
MGG_06332.6	Peroxisomal adenine nucleotide transporter 1	extr: 20.0, mito: 3.0, cyto: 2.0		5		1	28	0.04	no	0.1862
MGG_03774.6	CAIB/BAIF family enzyme	mito: 10.0, cyto: 9.5, cyto_nucl: 5.5, pero: 3.0, cysk: 3.0		4				0.08	no	0.06
MGG_08623.6	Neutral alpha-glucosidase AB	extr: 10.0, golg: 6.0, E.R.: 5.0, vacu: 2.0, mito: 1.0, cyto: 1.0	S	1	24	1	24	0.35	no	0.2711
MGG_09433.6	Endoglucanase family 5 glycoside hydrolase	mito: 12.5, cyto_mito: 10.5, cyto: 7.5, nucl: 3.0, pero: 3.0	M	3	9			0.27	no	0.7764
MGG_03414.6	Short chain dehydrogenase/reductase family protein	cyto: 10.5, extr: 8.0, mito: 6.0, cyto_nucl: 6.0	S	5	22	1		0.02	no	0.5118
MGG_06367.6	Vesicular integral-membrane protein VIP36	plas: 13.0, extr: 5.0, E.R.: 4.0, mito: 2.0, golg: 2.0	S	1	19	1	19	0.04	yes	0.04
MGG_04938.6	C-3 sterol dehydrogenase/C-4 decarboxylase	cyto: 14.5, cyto_nucl: 8.5, extr: 5.0, mito: 4.0	S	5	19			0.07	no	0.08
MGG_08778.6	Aromatic ring-opening dioxygenase	pero: 7.5, mito: 7.0, cyto_pero: 6.8, cyto: 5.0, cyto_nucl: 4.8, nucl: 3.5, cysk: 3.0		2				0.01	no	0.087
MGG_15250.6	Quinic acid-X	cyto: 11.5, mito: 8.0, cyto_nucl: 7.0, cysk: 3.0, pero: 2.0		1				0.03	no	0.0693
MGG_08980.6	Stress-induced-phosphoprotein 1	cyto: 12.0, cyto_nucl: 11.8, nucl: 10.5, cyto_pero: 8.3		1				0.65	no	0.0408
MGG_10357.6	Prolyl-tRNA synthetase	cyto: 14.0, cyto_nucl: 11.5, nucl: 7.0, pero: 5.0		1				0.01	no	0.024
MGG_02016.6	Serine/threonine protein kinase	nucl: 14.5, cyto_nucl: 11.0, cyto: 6.5, pero: 4.0		1				0.67	no	0.0637
MGG_03900.6	Aldehyde dehydrogenase	cyto: 24.5, cyto_nucl: 13.0		2				0.01	no	0.0757
MGG_08163.6	30S ribosomal protein S14p/S29e	mito: 11.0, cyto: 8.5, cyto_nucl: 8.0, nucl: 6.5		5				0.16	no	0.3471
MGG_05889.6	Lactose permease	plas: 26.0		2		12		0.08	no	0.0134
MGG_04550.6	Calcium-translocating P-type ATPase	plas: 19.0, E.R.: 5.0, golg: 2.0		3		10		0.21	no	0.0162
MGG_00359.6	Delta(3,5)-Delta(2,4)-dienoyl-CoA isomerase	cyto: 12.5, cyto_nucl: 7.5, mito: 7.0, pero: 2.0, E.R.: 2.0, nucl: 1.5		3				0.03	yes	0.0416
MGG_08622.6	Nucleoside diphosphate kinase	cyto: 10.0, plas: 7.0, cyto_nucl: 6.5, mito: 4.0, extr: 3.0		3		1	53	0.03	no	0.0135
MGG_13230.6	Oxidoreductase	cyto: 16.0, plas: 6.0, pero: 4.0		1				0.08	yes	0.0073
MGG_09194.6	60S ribosomal protein L17	nucl: 11.0, cyto: 8.0, mito: 7.0	M	5	63			0.43	no	0.3505
MGG_07877.6	Dipeptidyl-peptidase V	extr: 26.0	S	1	18		18	0.05	no	0.2159
MGG_11754.6	ABC transporter SMDR1	plas: 13.0, mito: 6.0, extr: 3.0, E.R.: 2.0, cyto: 1.5		5		2	52	0.18	no	0
MGG_03510.6	UDP-glucose:glycoprotein glucosyltransferase	cyto: 6.0, extr: 6.0, mito: 5.0, plas: 3.0, E.R.: 3.0, golg: 2.0	S	1	30		30	0.54	no	0.07
MGG_06860.6	Coatomer subunit beta	cyto: 17.5, cyto_nucl: 15.0, nucl: 9.5		2				0.3	no	0.0572
MGG_09404.6	Feruloyl esterase B	extr: 24.0, cyto: 1.5	S	3	21		23	0.09	no	0.7268
MGG_03094.6	Triosephosphate isomerase	mito: 26.0	M	2	62			0.03	no	0.7688
MGG_04385.6	Urea active transporter	plas: 20.0, mito: 3.0, vacu: 2.0	S	5	165	15		0.06	no	0.0658
MGG_09175.6	Beta-lactamase	cysk: 21.0, cyto: 4.0		2				0.18	no	0.0489
MGG_04467.6	60S acidic ribosomal protein P0	cyto: 23.5, cyto_nucl: 14.0		2				0.01	no	0.01
MGG_03201.6	Acetyl-coenzyme A synthetase	cyto: 14.0, cyto_nucl: 8.5, plas: 5.0, mito: 4.0		1				0.11	no	0.01
MGG_05503.6	High-affinity nickel-transporter nixA	plas: 22.0, E.R.: 2.0, vacu: 2.0	S	2	39	7	38	0.16	no	0.5842
MGG_01387.6	Endonuclease/exonuclease/phosphatase	extr: 26.0	S	2	23		23	0.01	no	0.2495
MGG_03016.6	3-oxoacyl-[acyl-carrier-protein] reductase	cyto: 22.0, mito: 3.0	M	5	89			0.02	no	0.9682
MGG_06035.6	FK506-binding protein 1B	cyto: 19.5, cyto_nucl: 12.0, nucl: 3.5, mito: 2.0		2				0.01	no	0.1568
MGG_07048.6	60S ribosomal protein L5	nucl: 17.0, cyto: 8.0		5				0.5	no	0.959
MGG_01637.6	Phosphomannomutase	cyto: 18.0, nucl: 8.0		2				0.16	no	0.3977
