# Supplementary material for: Transcriptomics of the Rice Blast Fungus Magnaporthe oryzae in Response to the Bacterial Antagonist Lysobacter enzymogenes Reveals Candidate Fungal Defense Response Genes
Source: PLoS One. 2013 Oct 3;8(10):e76487. doi: 10.1371/journal.pone.0076487 (PMC3789685; doi:10.1371/journal.pone.0076487)
Supplement: Table S9 — CFEM domain-containing genes in M. oryzae, gene expression during bacterial challenge and number of transmembrane domains. (XLSX) [file pone.0076487.s011.xlsx]

## Sheet: CFEM_BLAST output 
Gene	Description	Expect α	Identities β	Positives δ	TMHMM ϒ	DCA-3hpi	C3-3hpi
MGG_07553.6	CFEM domain-containing protein	0	487	487	8	12.85	-5.34
MGG_10473.6	CFEM domain-containing protein	0	244	304	7	-1.27	-1.27
MGG_06755.6	hypothetical protein	0	201	268	6	NS	NS
MGG_09022.6	hypothetical protein	0	148	201	6	NS	NS
MGG_07565.6	hypothetical protein	1.4e-45	110	175	6	-1.16	-0.82
MGG_02935.6	hypothetical protein	1.6e-42	92	135	5	-0.55	-0.24
MGG_12476.6	hypothetical protein	3.42e-40	102	174	7	-7.28	8.35
MGG_14372.6	hypothetical protein	9.32991e-38	122	172	8	NS	NS
MGG_09604.6	hypothetical protein	9.32991e-38	93	139	6	-5.99	-1.91
MGG_10050.6	hypothetical protein	4.95863e-31	101	163	6	-2.47	NS
MGG_05871.6	PTH11	4.95863e-31	89	178	7	NS	0.4
MGG_13269.6	hypothetical protein	1.35036e-28	78	120	6	NS	NS
MGG_03584.6	integral membrane protein	2.15589e-26	85	132	7	1.91	-1.38
MGG_10438.6	hypothetical protein	2.81568e-26	69	108	7	-0.87	-1.41
MGG_09863.6	hypothetical protein	6.27268e-26	99	158	5	-1.38	-1.36
MGG_01867.6	hypothetical protein	3.1131e-25	95	149	3	NS	NS
MGG_02001.6	hypothetical protein	1.70822e-23	71	119	7	NS	NS
MGG_01811.6	hypothetical protein	1.44609e-22	91	143	17	NS	0.31
MGG_07851.6	hypothetical protein	3.22155e-22	83	144	6	-2.44	-1.07
MGG_07806.6	hypothetical protein	4.20748e-22	78	145	6	-1.47	-1.47
MGG_01940.6	hypothetical protein	7.17687e-22	74	127	7	NS	NS
MGG_05214.6	hypothetical protein	1.59884e-21	70	112	6	NS	NS
MGG_05353.6	hypothetical protein	1.59884e-21	71	130	5	-1.19	NS
MGG_06724.6	hypothetical protein	7.93496e-21	77	126	5	NS	NS
MGG_17627.6	hypothetical protein	1.03634e-20	48	104	6	NS	3.57
MGG_09070.6	hypothetical protein	1.3535e-20	75	129	5	3.77	NS
MGG_10571.6	hypothetical protein	1.14581e-19	72	121	7	-0.71	-0.83
MGG_11006.6	hypothetical protein	2.55259e-19	78	139	7	NS	NS
MGG_10442.6	hypothetical protein	3.33379e-19	82	137	6	NS	NS
MGG_03706.6	integral membrane protein	4.35406e-19	82	131	7	NS	NS
MGG_09667.6	hypothetical protein	5.68658e-19	71	136	7	NS	NS
MGG_10407.6	hypothetical protein	7.4269e-19	73	129	7	NS	NS
MGG_12203.6	hypothetical protein	2.1609e-18	68	118	6	NS	-2.2
MGG_03009.6	hypothetical protein	4.81398e-18	58	102	7	NS	NS
MGG_09865.6	integral membrane protein	1.40065e-17	67	119	7	-1.54	-1.6
MGG_02160.6	hypothetical protein	1.40065e-17	64	112	6	NS	-0.4
MGG_01398.6	hypothetical protein	5.32248e-17	74	123	5	NS	NS
MGG_07420.6	hypothetical protein	6.95137e-17	69	118	6	NS	NS
MGG_05514.6	hypothetical protein	9.07877e-17	81	128	6	NS	-0.7
MGG_10803.6	hypothetical protein	2.02254e-16	67	118	7	NS	-1
	α = Expect value based on BLAST search against the M. oryzae genome
	β = number of amino acids matching perfectly to the subject MGG_07553.6
	δ = number of amino acids with silent substitutions compared to MGG_07553.6
	ϒ = transmembrane domain prediction program
